# Supplementary material for: Tyrosine phosphatase STEP61 in human dementia and in animal models with amyloid and tau pathology
Source: Mol Brain. 2023 Jan 13;16:6. doi: 10.1186/s13041-023-00994-3 (PMC9840288; doi:10.1186/s13041-023-00994-3)
Supplement: Supplementary file 2 — Additional file 2: Statistical information. [file 13041_2023_994_MOESM2_ESM.xlsx]

## Sheet: Human AD samples
	Braak 0			Braak 1&2					Braak 3&4								Braak 5&6
Sample ID	2223	22345	22588	22710	22851	699	805	22474	22658	22773	22472	22479	22512	22590	22781	22492	22678	22712	22453	22547	22535	Normalisation (braak 0)	Normalisation (CONTROL)
PSD95	2.8	2.4	2.3	3.07	3.84	5.24	4.46	3.19	5.78	0.842	2.35	2.33	2.31	1.43	1.69	3.8	2.71	0.63	0.885	0.791	0.301
NonP	0.0295	0.00978	0.0314	0.0234	0.0796	0.229	0.125	0.057	0.0884	0.00496	0.0101	0.0122	0.0181	0.0115	0.0181	0.0293	0.0254	0.00714	0.013	0.00852	0.0034
STEP	0.0147	0.000965	0.0136	0.00648	0.0393	0.0983	0.0481	0.0178	0.035	0	0	0	0.00864	0.011	0.00831	0.0204	0	0	0	0	0
ACTIN	6.4	12.5	7.6	10.8	8.24	9.6	12.5	3.69	12.5	8.61	7.77	8.49	6.33	7.84	10.4	8.68	11.7	11.8	9.4	9.61	5.86
PSD95/ACTIN	0.4375	0.192	0.302632	0.284259	0.466019	0.545833	0.3568	0.864499	0.4624	0.0977933	0.302445	0.274441	0.364929	0.182398	0.1625	0.437788	0.231624	0.0533898	0.0941489	0.0823101	0.0513652	0.310711	0.38093
NonP/Actin	0.00460937	0.0007824	0.00413158	0.00216667	0.00966019	0.0238542	0.01	0.0154472	0.007072	0.000576074	0.00129987	0.00143698	0.0028594	0.00146684	0.00174038	0.00337558	0.00217094	0.000605085	0.00138298	0.000886576	0.000580205	0.00317445	0.00778455
STEP/Actin	0.00229687	7.72e-05	0.00178947	0.0006	0.00476942	0.0102396	0.003848	0.00482385	0.0028	0	0	0	0.00136493	0.00140306	0.000799038	0.00235023	0	0	0	0	0	0.00138785	0.00330257
NonP/STEP
Normalised below (Braak)
PSD95/ACTIN	1.40806	0.617939	0.973998	0.914868	1.49985	1.75673	1.14834	2.78233	1.4882	0.314741	0.973399	0.883268	1.1745	0.587035	0.522995	1.40899	0.745465	0.171831	0.303012	0.264909	0.165315
NonP/Actin	1.45202	0.246468	1.30151	0.682533	3.04311	7.51442	3.15015	4.86609	2.22779	0.181472	0.409479	0.452672	0.900754	0.462076	0.548247	1.06336	0.683879	0.190611	0.435659	0.279285	0.182773
STEP/Actin	1.65499	0.0556256	1.28939	0.432324	3.43655	7.37802	2.77263	3.47577	2.01751	0	0	0	0.983485	1.01096	0.575739	1.69343	0	0	0	0	0
NonP/STEP
Normalised below (con)
PSD95/ACTIN	1.1485	0.504029	0.794454	0.746224	1.22337	1.43289	0.936654	2.26944	1.21387	0.256722	0.793965	0.720448	0.957994	0.478822	0.426587	1.14926	0.608048	0.140156	0.247155	0.216076	0.134841
NonP/Actin	0.592119	0.100507	0.530741	0.278329	1.24094	3.0643	1.2846	1.98434	0.908466	0.0740023	0.166981	0.184595	0.367317	0.188429	0.223569	0.433625	0.278878	0.077729	0.177657	0.113889	0.0745329
STEP/Actin	0.695481	0.0233757	0.541843	0.181677	1.44415	3.10049	1.16515	1.46064	0.847825	0	0	0	0.413293	0.424839	0.241945	0.711637	0	0	0	0	0
NonP/STEP
AT8
Tau	13.8	10.5	13.7	6.63	13.2	11.8	10.8	0.102	9.24	4.9	5.11	6.24	11.1	11.9	12.8	10.1	4.5	13	11.9	8.74	4.44
Actin	2.54	3.48	3.08	2.99	4	3.91	3.39	2.59	3.45	2.65	3.14	2.61	3.3	2.72	3.1	3.66	3.59	2.9	2.64	1.73	2.36
Tau/Actin	5.43307	3.01724	4.44805	2.21739	3.3	3.0179	3.18584	0.0393822	2.67826	1.84906	1.62739	2.3908	3.36364	4.375	4.12903	2.75956	1.25348	4.48276	4.50758	5.05202	1.88136	4.29945	3.41222
Normalised below (Braak)
Tau/Actin	1.26367	0.701773	1.03456	0.515738	0.767539	0.701927	0.740987	0.00915982	0.62293	0.430068	0.37851	0.556072	0.78234	1.01757	0.960362	0.64184	0.291544	1.04263	1.04841	1.17504	0.43758
Normalised below (con)
Tau/Actin	1.59224	0.884246	1.30357	0.649838	0.967112	0.88444	0.933656	0.0115415	0.784903	0.541893	0.47693	0.70066	0.985762	1.28216	1.21007	0.808729	0.367351	1.31374	1.32101	1.48057	0.551358
Sample ID number	Braak staging	Classification	age
2223	0	C	93
22345	0	C	85
22588	0	C	89
22710	2	C	88
22851	2	C	80
699	2	C	88
805	2	C	87
22474	2	M	97
22658	3	C	84
22773	4	M	84
22472	4	M	100
22479	4	M	92
22512	4	M	84
22590	4	M	87
22781	4	A	95
22492	4	A	100
22678	5	M	91
22712	5	A	64
22453	6	A	100
22547	6	A	85
22535	6	A	98
Control vs AD diagnosis
PSD-95/Actin							Active STEP/Actin							STEP/Actin
Number of families	1						Number of families	1						Number of families	1						Tau/Actin
Number of comparisons per family	3						Number of comparisons per family	3						Number of comparisons per family	3						Number of families	1
Alpha	0.05						Alpha	0.05						Alpha	0.05						Number of comparisons per family	3
																					Alpha	0.05
Tukey's multiple comparisons test	Mean Diff.	95.00% CI of diff.	Below threshold?	Summary	Adjusted P Value		Tukey's multiple comparisons test	Mean Diff.	95.00% CI of diff.	Below threshold?	Summary	Adjusted P Value		Tukey's multiple comparisons test	Mean Diff.	95.00% CI of diff.	Below threshold?	Summary	Adjusted P Value
Control vs. MCI	0.04174	-0.6070 to 0.6905	No	ns	0.9853		Control vs. MCI	0.5365	-0.3958 to 1.469	No	ns	0.3288		Control vs. MCI	0.6716	-0.2482 to 1.591	No	ns	0.1781		Tukey's multiple comparisons test	Mean Diff.	95.00% CI of diff.	Below threshold?	Summary	Adjusted P Value
Control vs. AD	0.5614	-0.1155 to 1.238	No	ns	0.1144		Control vs. AD	0.8165	-0.1563 to 1.789	No	ns	0.1093		Control vs. AD	0.8411	-0.1188 to 1.801	No	ns	0.0919		Control vs. MCI	0.3762	-0.09790 to 0.8504	No	ns	0.1348
MCI vs. AD	0.5197	-0.1777 to 1.217	No	ns	0.1668		MCI vs. AD	0.28	-0.7222 to 1.282	No	ns	0.759		MCI vs. AD	0.1695	-0.8193 to 1.158	No	ns	0.9005		Control vs. AD	-0.1142	-0.6090 to 0.3805	No	ns	0.8275
																					MCI vs. AD	-0.4905	-1.000 to 0.01920	No	ns	0.0604
ANOVA summary							Table Analyzed	AD diagnosis (Active STEP)						ANOVA summary
F	2.623						Data sets analyzed	A-C						F	2.966						ANOVA summary
P value	0.1001													P value	0.077						F	3.448
P value summary	ns						ANOVA summary							P value summary	ns						P value	0.054
Significant diff. among means (P < 0.05)?	No						F	2.457						Significant diff. among means (P < 0.05)?	No						P value summary	ns
R squared	0.2257						P value	0.1139						R squared	0.2479						Significant diff. among means (P < 0.05)?	No
							P value summary	ns													R squared	0.277
Brown-Forsythe test							Significant diff. among means (P < 0.05)?	No						Brown-Forsythe test
F (DFn, DFd)	0.2280 (2, 18)						R squared	0.2145						F (DFn, DFd)	1.291 (2, 18)						Brown-Forsythe test
P value	0.7984													P value	0.2992						F (DFn, DFd)	0.2961 (2, 18)
P value summary	ns						Brown-Forsythe test							P value summary	ns						P value	0.7472
Are SDs significantly different (P < 0.05)?	No						F (DFn, DFd)	1.458 (2, 18)						Are SDs significantly different (P < 0.05)?	No						P value summary	ns
							P value	0.2588													Are SDs significantly different (P < 0.05)?	No
							P value summary	ns
							Are SDs significantly different (P < 0.05)?	No
Braak staging
PSD-95							Active STEP							Total STEP							Tau
Number of families	1						Number of families	1						Number of families	1						Number of families	1
Number of comparisons per family	6						Number of comparisons per family	6						Number of comparisons per family	6						Number of comparisons per family	6
Alpha	0.05						Alpha	0.05						Alpha	0.05						Alpha	0.05
Tukey's multiple comparisons test	Mean Diff.	95.00% CI of diff.	Below threshold?	Summary	Adjusted P Value		Tukey's multiple comparisons test	Mean Diff.	95.00% CI of diff.	Below threshold?	Summary	Adjusted P Value		Tukey's multiple comparisons test	Mean Diff.	95.00% CI of diff.	Below threshold?	Summary	Adjusted P Value		Tukey's multiple comparisons test	Mean Diff.	95.00% CI of diff.	Below threshold?	Summary	Adjusted P Value
0 vs. Ⅰ/Ⅱ	-0.6204	-1.616 to 0.3755	No	ns	0.3204		0 vs. Ⅰ/Ⅱ	-2.851	-5.592 to -0.1110	Yes	*	0.0399		0 vs. Ⅰ/Ⅱ	-2.499	-5.289 to 0.2913	No	ns	0.0881		0 vs. Ⅰ/Ⅱ	0.4529	-0.1814 to 1.087	No	ns	0.2162
0 vs. Ⅲ/Ⅳ	0.08086	-0.8423 to 1.004	No	ns	0.9944		0 vs. Ⅲ/Ⅳ	0.2193	-2.321 to 2.760	No	ns	0.9946		0 vs. Ⅲ/Ⅳ	0.2149	-2.372 to 2.802	No	ns	0.9952		0 vs. Ⅲ/Ⅳ	0.3263	-0.2618 to 0.9143	No	ns	0.4168
0 vs. Ⅴ/Ⅵ	0.6699	-0.3260 to 1.666	No	ns	0.2599		0 vs. Ⅴ/Ⅵ	0.6456	-2.095 to 3.386	No	ns	0.9071		0 vs. Ⅴ/Ⅵ	1	-1.790 to 3.790	No	ns	0.741		0 vs. Ⅴ/Ⅵ	0.201	-0.4334 to 0.8353	No	ns	0.8047
Ⅰ/Ⅱ vs. Ⅲ/Ⅳ	0.7013	-0.07613 to 1.479	No	ns	0.0851		Ⅰ/Ⅱ vs. Ⅲ/Ⅳ	3.071	0.9314 to 5.210	Yes	**	0.0039		Ⅰ/Ⅱ vs. Ⅲ/Ⅳ	2.714	0.5357 to 4.892	Yes	*	0.0121		Ⅰ/Ⅱ vs. Ⅲ/Ⅳ	-0.1266	-0.6218 to 0.3685	No	ns	0.885
Ⅰ/Ⅱ vs. Ⅴ/Ⅵ	1.29	0.4279 to 2.153	Yes	**	0.0027		Ⅰ/Ⅱ vs. Ⅴ/Ⅵ	3.497	1.124 to 5.870	Yes	**	0.0031		Ⅰ/Ⅱ vs. Ⅴ/Ⅵ	3.499	1.083 to 5.916	Yes	**	0.0036		Ⅰ/Ⅱ vs. Ⅴ/Ⅵ	-0.252	-0.8013 to 0.2974	No	ns	0.573
Ⅲ/Ⅳ vs. Ⅴ/Ⅵ	0.589	-0.1884 to 1.366	No	ns	0.1763		Ⅲ/Ⅳ vs. Ⅴ/Ⅵ	0.4263	-1.713 to 2.565	No	ns	0.9407		Ⅲ/Ⅳ vs. Ⅴ/Ⅵ	0.7851	-1.393 to 2.963	No	ns	0.7377		Ⅲ/Ⅳ vs. Ⅴ/Ⅵ	-0.1253	-0.6205 to 0.3699	No	ns	0.888
ANOVA summary							ANOVA summary							ANOVA summary							ANOVA summary
F	6.058						F	7.465						F	6.458						F	1.546
P value	0.0053						P value	0.0021						P value	0.0041						P value	0.239
P value summary	**						P value summary	**						P value summary	**						P value summary	ns
Significant diff. among means (P < 0.05)?	Yes						Significant diff. among means (P < 0.05)?	Yes						Significant diff. among means (P < 0.05)?	Yes						Significant diff. among means (P < 0.05)?	No
R squared	0.5167						R squared	0.5685						R squared	0.5327						R squared	0.2144
Brown-Forsythe test							Brown-Forsythe test							Brown-Forsythe test							Brown-Forsythe test
F (DFn, DFd)	1.198 (3, 17)						F (DFn, DFd)	2.731 (3, 17)						F (DFn, DFd)	2.245 (3, 17)						F (DFn, DFd)	0.2797 (3, 17)
P value	0.3406						P value	0.076						P value	0.1201						P value	0.8393
P value summary	ns						P value summary	ns						P value summary	ns						P value summary	ns
Are SDs significantly different (P < 0.05)?	No						Are SDs significantly different (P < 0.05)?	No						Are SDs significantly different (P < 0.05)?	No						Are SDs significantly different (P < 0.05)?	No

## Sheet: APP23 samples
Extrasynaptic	Set 1											Set 2
	WT 1	WT 2	WT 3	WT 4	APP23 1	APP23 2	APP23 3	APP23 4					WT #1	WT #2	WT #3	WT #4	WT #5	APP23 #1	APP23 #2	APP23 #3	APP23 #4	APP23 #5
STEP	0.229	0.278	0.366	0.288	0.274	0.322	0.246	0.335				GAPDH	2.25	2.36	1.14	1.61	1.56	1.03	1.34	1.38	1.09	1.22
NonP STEP	1.97	2.41	3.13	2.73	2.24	2.79	2.09	2.93				NonP	5.86	5.15	4.02	3.88	3.8	3.69	4.07	4.64	3.93	3.37
GAPDH	0.494	0.495	0.638	0.589	0.502	0.583	0.541	0.641				STEP	0.27	0.231	0.13	0.17	0.146	0.179	0.197	0.203	0.208	0.147
STEP/GAPDH	0.463563	0.561616	0.573668	0.488964	0.545817	0.552316	0.454713	0.522621				NonP/GAPDH	2.60444	2.1822	3.52632	2.40994	2.4359	3.58252	3.03731	3.36232	3.6055	2.7623	2.63176
NonP/GAPDH	3.98785	4.86869	4.90596	4.63497	4.46215	4.78559	3.86322	4.57098				STEP/GAPDH	0.12	0.0978814	0.114035	0.10559	0.0935897	0.173786	0.147015	0.147101	0.190826	0.120492	0.106219
	normalised	WT 1	WT 2	WT 3	WT 4	APP23 1	APP23 2	APP23 3	APP23 4
STEP/GAPDH	0.521953	0.888132	1.07599	1.09908	0.936798	1.04572	1.05817	0.871178	1.00128			NonP/GAPDH	0.989621	0.82918	1.33991	0.915713	0.925577	1.36127	1.1541	1.27759	1.37	1.0496
NonP/GAPDH	4.59937	0.867044	1.05856	1.06666	1.00774	0.970166	1.04049	0.839945	0.993828			STEP/GAPDH	1.12974	0.921503	1.07358	0.994077	0.8811	1.63611	1.38407	1.38489	1.79653	1.13437
Combined anaalysis
Table Analyzed	6 month S3 STEP/GAPDH					Table Analyzed	6 month S3 Active/GAPDH
Column B	APP23					Column B	APP23
vs.	vs.					vs.	vs.
Column A	WT					Column A	WT
Unpaired t test						Unpaired t test
P value	0.0315					P value	0.1602
P value summary	*					P value summary	ns
Significantly different (P < 0.05)?	Yes					Significantly different (P < 0.05)?	No
One- or two-tailed P value?	Two-tailed					One- or two-tailed P value?	Two-tailed
t, df	t=2.357, df=16					t, df	t=1.473, df=16
How big is the difference?						How big is the difference?
Mean of column A	1					Mean of column A	1
Mean of column B	1.257					Mean of column B	1.117
Difference between means (B - A) ± SEM	0.2569 ± 0.1090					Difference between means (B - A) ± SEM	0.1174 ± 0.07974
95% confidence interval	0.02585 to 0.4880					95% confidence interval	-0.05160 to 0.2865
R squared (eta squared)	0.2577					R squared (eta squared)	0.1194
F test to compare variances						F test to compare variances
F, DFn, Dfd	10.45, 8, 8					F, DFn, Dfd	1.501, 8, 8
P value	0.0033					P value	0.5792
P value summary	**					P value summary	ns
Significantly different (P < 0.05)?	Yes					Significantly different (P < 0.05)?	No

## Sheet: Human FTD samples
	22658	22710	22851	699	805	2223	22345	22588	22407	22672	22715	22769	22826	22770	22779	22836	Normalisation (con)	Normalised to (Braak)
PSD95	3.82	1.86	3.06	3.35	2.28	1.81	1.05	1.78	1.64	1.52	1.5	0.562	2.13	0	0	0
NonP	0.065	0.0311	0.0806	0.178	0.0975	0.0409	0	0	0.0335	0	0	0	0	0.0528	0	0
STEP	0.0153	0.00926	0.0176	0.0385	0.0244	0.0151	0	0	0.0131	0	0	0	0	0.012	0	0
ACTIN	2.57	1.84	2.16	2.34	2.19	2.08	3.63	1.92	2.91	2.46	2.65	2.47	1.93	2.11	2.13	1.96
PSD95/ACTIN	1.48638	1.01087	1.41667	1.43162	1.0411	0.870192	0.289256	0.927083	0.563574	0.617886	0.566038	0.22753	1.10363	0	0	0	1.05915	0.662526
NonP/Actin	0.0252918	0.0169022	0.0373148	0.0760684	0.0445205	0.0196635	0	0	0.011512	0	0	0	0	0.0250237	0	0	0.0274702	0.00779387
STEP/Actin	0.00595331	0.00503261	0.00814815	0.016453	0.0111416	0.00725962	0	0	0.00450172	0	0	0	0	0.0056872	0	0	0.00674853	0.00294033
NonP/STEP
Normalised below (control)
PSD95/ACTIN	1.40338	0.954419	1.33756	1.35168	0.982958	0.821598	0.273103	0.875312	0.532102	0.583381	0.534428	0.214824	1.042	0	0	0
NonP/Actin	0.920702	0.615292	1.35838	2.76913	1.62069	0.715812	0	0	0.419074	0	0	0	0	0.910941	0	0
STEP/Actin	0.882164	0.745734	1.2074	2.43801	1.65096	1.07573	0	0	0.667067	0	0	0	0	0.842732	0	0
NonP/STEP
Normalised below (Braak)
PSD95/ACTIN	2.2435	1.52578	2.13828	2.16086	1.5714	1.31345	0.436596	1.39932	0.850644	0.932621	0.854362	0.343428	1.66579	0	0	0
NonP/Actin	3.24509	2.16865	4.78771	9.76002	5.71225	2.52294	0	0	1.47706	0	0	0	0	3.21069	0	0	3.52458
STEP/Actin	2.0247	1.71158	2.77116	5.59562	3.78921	2.46898	0	0	1.53102	0	0	0	0	1.9342	0	0	2.29516
NonP/STEP
AT8
Tau	61.8	39.3	64.4	59.9	53.5	52.4	29.4	54.7	46.7	27.2	71	43.7	55.5	32.8	35.6	30.8
Actin	9.33	11.1	9	10.4	11.1	7.18	14.9	9.86	11.7	12.1	10.7	11.3	14.2	9.83	11.1	9.99
Tau/Actin	6.62379	3.54054	7.15556	5.75962	4.81982	7.29805	1.97315	5.54767	3.99145	2.24793	6.63551	3.86726	3.90845	3.33672	3.20721	3.08308	5.33977
Normalised below (control)
Tau/Actin	1.24046	0.663051	1.34005	1.07863	0.902626	1.36673	0.36952	1.03893	0.747495	0.420979	1.24266	0.724236	0.73195	0.624881	0.600626	0.577381
Sample ID number	Braak staging	Classification	Age
22658	3	Control	84
22710	2	Control	88
22851	2	Control	80
699	2	Control	88
805	2	Control	87
2223	0	Control	93
22345	0	Control	85
22588	0	Control	89
22407	0	Pick	82
22672	3	CBD	87
22715	1	PSP	70
22769	1	PSP	74
22770	2	PSP	80
22779	3	PSP	75
22826	1	PSP	68
22836	4	PSP	80
Control vs FTD diagnosis
PSD-95/Actin			Active STEP/Actin				Total STEP/Actin				Tau/Actin
Column B	FTD		Column B	FTD			Column B	FTD			Column B	FTD
vs.	vs.		vs.	vs.			vs.	vs.			vs.	vs.
Column A	Control		Column A	Control			Column A	Control			Column A	Control
Unpaired t test			Unpaired t test				Unpaired t test				Unpaired t test
P value	0.0043		P value	0.0299			P value	0.0213			P value	0.0708
P value summary	**		P value summary	*			P value summary	*			P value summary	ns
Significantly different (P < 0.05)?	Yes		Significantly different (P < 0.05)?	Yes			Significantly different (P < 0.05)?	Yes			Significantly different (P < 0.05)?	No
One- or two-tailed P value?	Two-tailed		One- or two-tailed P value?	Two-tailed			One- or two-tailed P value?	Two-tailed			One- or two-tailed P value?	Two-tailed
t, df	t=3.400, df=14		t, df	t=2.417, df=14			t, df	t=2.591, df=14			t, df	t=1.955, df=14
Braak staging
PSD-95							Active STEP							Total STEP							Tau
Number of families	1						Number of families	1						Number of families	1						Number of families	1
Number of comparisons per family	3						Number of comparisons per family	3						Number of comparisons per family	3						Number of comparisons per family	3
Alpha	0.05						Alpha	0.05						Alpha	0.05						Alpha	0.05
Tukey's multiple comparisons test	Mean Diff.	95.00% CI of diff.	Below threshold?	Summary	Adjusted P Value		Tukey's multiple comparisons test	Mean Diff.	95.00% CI of diff.	Below threshold?	Summary	Adjusted P Value		Tukey's multiple comparisons test	Mean Diff.	95.00% CI of diff.	Below threshold?	Summary	Adjusted P Value		Tukey's multiple comparisons test	Mean Diff.	95.00% CI of diff.	Below threshold?	Summary	Adjusted P Value
0 vs. Ⅰ/Ⅱ	-0.2825	-1.589 to 1.024	No	ns	0.8376		0 vs. Ⅰ/Ⅱ	-2.205	-6.601 to 2.191	No	ns	0.4072		0 vs. Ⅰ/Ⅱ	-0.9752	-3.678 to 1.728	No	ns	0.6181		0 vs. Ⅰ/Ⅱ	-0.03729	-0.6541 to 0.5795	No	ns	0.9861
0 vs. Ⅲ/Ⅳ	0.206	-1.302 to 1.714	No	ns	0.9312		0 vs. Ⅲ/Ⅳ	0.1887	-4.887 to 5.265	No	ns	0.9947		0 vs. Ⅲ/Ⅳ	0.4938	-2.627 to 3.615	No	ns	0.9089		0 vs. Ⅲ/Ⅳ	0.194	-0.5183 to 0.9062	No	ns	0.7568
Ⅰ/Ⅱ vs. Ⅲ/Ⅳ	0.4885	-0.8176 to 1.795	No	ns	0.5972		Ⅰ/Ⅱ vs. Ⅲ/Ⅳ	2.394	-2.002 to 6.790	No	ns	0.3514		Ⅰ/Ⅱ vs. Ⅲ/Ⅳ	1.469	-1.234 to 4.172	No	ns	0.3525		Ⅰ/Ⅱ vs. Ⅲ/Ⅳ	0.2312	-0.3856 to 0.8481	No	ns	0.5958
ANOVA summary							ANOVA summary							ANOVA summary							ANOVA summary
F	0.3593						F	1.435						F	1.156						F	0.5062
P value	0.7828						P value	0.2734						P value	0.345						P value	0.6142
P value summary	ns						P value summary	ns						P value summary	ns						P value summary	ns
Significant diff. among means (P < 0.05)?	No						Significant diff. among means (P < 0.05)?	No						Significant diff. among means (P < 0.05)?	No						Significant diff. among means (P < 0.05)?	No
R squared	0.03707						R squared	0.1809						R squared	0.151						R squared	0.07226
Brown-Forsythe test							Brown-Forsythe test							Brown-Forsythe test							Brown-Forsythe test
F (DFn, DFd)	0.6995 (3, 28)						F (DFn, DFd)	2.138 (2, 13)						F (DFn, DFd)	1.442 (2, 13)						F (DFn, DFd)	0.3385 (2, 13)
P value	0.5602						P value	0.1575						P value	0.2719						P value	0.7189
P value summary	ns						P value summary	ns						P value summary	ns						P value summary	ns
Are SDs significantly different (P < 0.05)?	No						Are SDs significantly different (P < 0.05)?	No						Are SDs significantly different (P < 0.05)?	No						Are SDs significantly different (P < 0.05)?	No

## Sheet: K3 samples
2 months																5 months
																	WT	WT	WT	WT	WT	K3	K3	K3	K3	K3
	WT	WT	WT	K3	K3	K3										GAPDH	5.73	4.05	6.09	6.3	7.19	6.98	9.34	10.7	11	13.3
GAPDH	0.0563	0.0715	0.0723	0.0634	0.0634	0.0463										NonP STEP	0.097	0.0905	0.129	0.13	0.238	0.473	0.499	0.474	0.523	0.562
NonP STEP	1.24	1.28	1.32	1.23	1.65	1.51										Total STEP	0.53	0.51	0.742	0.806	1.31	2.39	2.56	2.37	2.63	2.91
Total STEP	0.15	0.184	0.196	0.194	0.254	0.214
																NonP/GAPDH	0.0169284	0.0223457	0.0211823	0.0206349	0.0331015	0.067765	0.0534261	0.0442991	0.0475455	0.0422556
NonP/GAPDH	22.0249	17.9021	18.2573	19.4006	26.0252	32.6134										STEP/GAPDH	0.0924956	0.125926	0.121839	0.127937	0.182197	0.342407	0.27409	0.221495	0.239091	0.218797
STEP/GAPDH	2.6643	2.57343	2.71093	3.05994	4.00631	4.62203
Active STEP/GAPDH			Total STEP/GAPDH													Active STEP/GAPDH			Total STEP/GAPDH
Unpaired t test			Unpaired t test													Unpaired t test			Unpaired t test
P value	0.1764		P value	0.0523												P value	0.0007		P value	0.0015
P value summary	ns		P value summary	ns												P value summary	***		P value summary	**
Significantly different (P < 0.05)?	No		Significantly different (P < 0.05)?	No												Significantly different (P < 0.05)?	Yes		Significantly different (P < 0.05)?	Yes
One- or two-tailed P value?	Two-tailed		One- or two-tailed P value?	Two-tailed												One- or two-tailed P value?	Two-tailed		One- or two-tailed P value?	Two-tailed
t, df	t=1.640, df=4		t, df	t=2.733, df=4												t, df	t=5.294, df=8		t, df	t=4.742, df=8

## Sheet: Post mortem delay
Postmortem delays vs Active STEP/Actin
	Hours vs. Con	Hours vs. MCI	Hours vs. AD	Hours vs. FTD			Hours vs. All data
Pearson r						Pearson r
r	0.1691	-0.001575	-0.5606	0.01648		r	0.1194
95% confidence interval	-0.6080 to 0.7808	-0.7537 to 0.7524	-0.9431 to 0.4605	-0.7458 to 0.7601		95% confidence interval	-0.2584 to 0.4655
R squared	0.02861	2.481e-06	0.3143	0.0002715		R squared	0.01425
P value						P value
P (two-tailed)	0.6889	0.9973	0.2472	0.972		P (two-tailed)	0.5374
P value summary	ns	ns	ns	ns		P value summary	ns
Significant? (alpha = 0.05)	No	No	No	No		Significant? (alpha = 0.05)	No
Number of XY Pairs	8	7	6	7		Number of XY Pairs	29
Postmortem delays vs Total STEP/Actin
	Hours vs. Con	Hours vs. MCI	Hours vs. AD	Hours vs. FTD			Hours vs. Total STEP
Pearson r						Pearson r
r	0.2062	0.122	-0.4166	-0.1603		r	0.2212
95% confidence interval	-0.5832 to 0.7953	-0.6949 to 0.8014	-0.9178 to 0.5967	-0.7772 to 0.6137		95% confidence interval	-0.1581 to 0.5436
R squared	0.04251	0.01488	0.1736	0.0257		R squared	0.04894
P value						P value
P (two-tailed)	0.6242	0.7944	0.4112	0.7045		P (two-tailed)	0.2488
P value summary	ns	ns	ns	ns		P value summary	ns
Significant? (alpha = 0.05)	No	No	No	No		Significant? (alpha = 0.05)	No
Number of XY Pairs	8	7	6	8		Number of XY Pairs	29
Postmortem delays vs PSD95/Actin
	Time vs. PSD-95
Pearson r
r	0.3055
95% confidence interval	-0.06874 to 0.6043
R squared	0.09331
P value
P (two-tailed)	0.1071
P value summary	ns
Significant? (alpha = 0.05)	No
Number of XY Pairs	29

## Sheet: STEPvsPSD correlation
AD cohort
Total STEP
	PSD95 vs. STEP
Pearson r
r	0.7278
95% confidence interval	0.4318 to 0.8823
R squared	0.5297
P value
P (two-tailed)	0.0002
P value summary	***
Significant? (alpha = 0.05)	Yes
FTD cohort
	PSD95 vs. STEP
Pearson r
r	0.6003
95% confidence interval	0.1489 to 0.8447
R squared	0.3604
P value
P (two-tailed)	0.0139
P value summary	*
Significant? (alpha = 0.05)	Yes
